# Supplementary material for: The type I-E CRISPR-Cas system influences the acquisition of blaKPC-IncF plasmid in Klebsiella pneumonia
Source: Emerg Microbes Infect. 2020 May 20;9(1):1011–22. doi: 10.1080/22221751.2020.1763209 (PMC7301723; doi:10.1080/22221751.2020.1763209)
Supplement: Supplemental Material [file TEMI_A_1763209_SM1594.zip]

Archive with 13 entries (13 files):
- Supplementary files/Fig S1.tif
- Supplementary files/Fig S2.tif
- Supplementary files/Fig S3.tif
- Supplementary files/Fig_S4_5_21.tif
- Supplementary files/supplementary data1a.docx
- Supplementary files/supplementary data1b.docx
- Supplementary files/supplementary data1c.docx
- Supplementary files/supplementary data1d.docx
- Supplementary files/Supplementary material legends.docx
- Supplementary files/Table S1.doc
- Supplementary files/Table S2.docx
- Supplementary files/Table S3.docx
- Supplementary files/Table S4.docx
